# Supplementary material for: Unveiling the Spectrum: Clinical and Molecular Insights from a Spanish Pediatric Cohort with Hypermobility Disorders and Ehlers-Danlos Syndrome
Source: Genes (Basel). 2025 Jul 31;16(8):925. doi: 10.3390/genes16080925 (PMC12386060; doi:10.3390/genes16080925)
Supplement: Supplementary file 1 [file genes-16-00925-s001.zip]

Archive with 1 entries (1 files):
- genes-3794884-supplementary.pdf
